# Supplementary material for: Expression, Prognosis and Gene Regulation Network of NFAT Transcription Factors in Non-Small Cell Lung Cancer
Source: Pathol Oncol Res. 2021 Apr 9;27:529240. doi: 10.3389/pore.2021.529240 (PMC8262184; doi:10.3389/pore.2021.529240)
Supplement: Supplementary file 1 [file Table1.XLSX]

## Sheet: 50 most frequently altered
LUAD	LUSC
NFATC1	NFATC1
NFATC2	NFATC2
NFATC3	NFATC3
NFATC4	NFATC4
NFAT5	NFAT5
ATM	ATP2B1
ATP2B4	ATP2B4
BATF3	CACNA1B
CACNB1	CACNA1E
CACNG4	CACNB3
CALM1	CACNG4
CALM2	CALM2
CALM3	CALM3
CCL11	CATSPER2
CDK4	CATSPERG
CDK5	CDK4
CNGB1	CDK5
CNGB3	CSNK2A1
CREBBP	E2F1
CREM	EGR4
CSNK1A1	EP300
CSNK1A1L	ERBB2
CSNK2A1	FKBP1A
CXCL9	FOXM1
E2F1	GNAI1
EP300	GNAZ
ERBB2	GSK3B
FKBP1A	HTR3D
FOXM1	IFNA5
GNAI3	KPNA2
GSK3B	KPNB1
IFNAR1	MAPK1
ITPR3	MAPK14
KPNA2	MAPK9
KPNB1	MCOLN3
MAPK1	MEF2D
MAPK14	MTG1
MAPK8	NUP214
MEF2D	ORAI1
NUP214	PPIA
PIM1	PPP3R1
POU2F1	PRKACA
PPIA	PTPRK
PPP3CB	RELA
PPP3CC	RYR1
PPP3R1	SLC24A1
RELA	SLC24A2
RELB	SLC3A2
SLC24A2	SRI
SRI	TPCN2
TRPC1	TRPC4AP
TRPC4AP	TRPM7
TRPC5	WNT5A
XPO1	XPO1
YWHAQ	YWHAQ
